# Supplementary material for: Efficacy of interleukin 10 gene hydrofection in pig liver vascular isolated ‘in vivo’ by surgical procedure with interest in liver transplantation
Source: PLoS One. 2019 Nov 5;14(11):e0224568. doi: 10.1371/journal.pone.0224568 (PMC6830756; doi:10.1371/journal.pone.0224568)
Supplement: S1 Table — Tissue levels of DNA are expressed as copy number per cell according to normalized values of an average mammalian cell (5.4 pg of DNA). Data from pig samples shown correspond to different liver areas: RL (right lateral), RM (right medial), LM (left medial), LL (left lateral). 1 means proximal and 2 means distal. NA: non detected. (XLSX) [file pone.0224568.s001.xlsx]

## Sheet: DNA
S1 Table. Raw human IL10 DNA delivery data (copy/cell)
Group	Zone	Value	Group	Zone	Value	Group	Zone	Value
Control	DL1	0.001	1	DL1	0.13	10	DL1	0.00078
Control	DL1	NA	1	DL1	0.23	10	DL1	0.0011
Control	DL1	0.046	1	DL1	0.44	10	DL1	0.0011
Control	DL1	NA	1	DL1	0.0055	10	DL1	0.0017
Control	DL1	0.007	1	DL2	0.071	10	DL1	1.5
Control	DL1	NA	1	DL2	2.2	10	DL2	0.0012
Control	DL2	0.001	1	DL2	6.8	10	DL2	0.0015
Control	DL2	NA	1	DL2	0.019	10	DL2	0.028
Control	DL2	0.046	1	DM1	0.028	10	DL2	0.035
Control	DL2	NA	1	DM1	0.23	10	DL2	0.57
Control	DL2	0.007	1	DM1	0.39	10	DM1	0.00042
Control	DL2	NA	1	DM1	0	10	DM1	0.0013
Control	DM1	NA	1	DM2	0.69	10	DM1	0.001
Control	DM1	0.002	1	DM2	7.6	10	DM1	0.0084
Control	DM1	NA	1	DM2	0.091	10	DM1	0.066
Control	DM1	0.006	1	DM2	0.063	10	DM2	0.002
Control	DM1	NA	1	IM1	0.082	10	DM2	0.00096
Control	DM1	0.003	1	IM1	0.4	10	DM2	0.13
Control	DM2	NA	1	IM1	1.2	10	DM2	0.00031
Control	DM2	0.002	1	IM1	0.0052	10	DM2	0.076
Control	DM2	NA	1	IM2	2.5	10	IM1	0.057
Control	DM2	0.006	1	IM2	0.017	10	IM1	0.015
Control	DM2	NA	1	IM2	11	10	IM1	0.026
Control	DM2	0.003	1	IM2	0.022	10	IM1	0.00091
Control	IM1	0.348	1	IL1	0.093	10	IM1	0.073
Control	IM1	NA	1	IL1	0.71	10	IM2	0.027
Control	IM1	0.072	1	IL1	0.22	10	IM2	0.028
Control	IM1	NA	1	IL1	0.07	10	IM2	0.00062
Control	IM1	0.043	1	IL2	0.04	10	IM2	0.025
Control	IM1	NA	1	IL2	0.089	10	IM2	NA
Control	IM2	0.348	1	IL2	0.072	10	IL1	0.026
Control	IM2	NA	1	IL2	0.21	10	IL1	0.077
Control	IM2	0.072				10	IL1	0.3
Control	IM2	NA				10	IL1	0.00031
Control	IM2	0.043				10	IL1	0.66
Control	IM2	NA				10	IL2	0.077
Control	IL1	NA				10	IL2	0.013
Control	IL1	0.025				10	IL2	0.018
Control	IL1	NA				10	IL2	0.023
Control	IL1	0.002				10	IL2	0.011
Control	IL1	NA
Control	IL1	0.323
Control	IL2	NA
Control	IL2	0.025
Control	IL2	NA
Control	IL2	0.002
Control	IL2	NA
Control	IL2	0.323
