# Supplementary material for: Efficacy of interleukin 10 gene hydrofection in pig liver vascular isolated ‘in vivo’ by surgical procedure with interest in liver transplantation
Source: PLoS One. 2019 Nov 5;14(11):e0224568. doi: 10.1371/journal.pone.0224568 (PMC6830756; doi:10.1371/journal.pone.0224568)
Supplement: S2 Table — Tissue levels of RNA are expressed as copy number per cell according to normalized values of an average mammalian cell (20 pg of RNA). Data from pig samples shown correspond to different liver areas: RL (right lateral), RM (right medial), LM (left medial), LL (left lateral). 1 means proximal and 2 means distal. NA: non detected. (XLSX) [file pone.0224568.s002.xlsx]

## Sheet: RNA
S2 Table. Raw human IL10 RNA transcription data (copy/cell)
Group	Zone	Value	Group	Zone	Value	Group	Zone	Value
Control	DL1	3.0791	1	DL1	0.45	10	DL1	0.77
Control	DL1	NA	1	DL1	4.6	10	DL1	0.73
Control	DL1	0.9793	1	DL1	4.6	10	DL1	1.9
Control	DL1	NA	1	DL1	8.9	10	DL1	6.8
Control	DL1	0.05	1	DL2	0.44	10	DL1	0.35
Control	DL1	NA	1	DL2	1.2	10	DL2	0.66
Control	DL2	3.0791	1	DL2	3.4	10	DL2	23
Control	DL2	NA	1	DL2	4.7	10	DL2	1.1
Control	DL2	0.9793	1	DM1	2	10	DL2	5.3
Control	DL2	NA	1	DM1	0.85	10	DL2	0.2
Control	DL2	0.05	1	DM1	3.7	10	DM1	0.64
Control	DL2	NA	1	DM1	3.2	10	DM1	0.76
Control	DM1	NA	1	DM2	0.16	10	DM1	2.1
Control	DM1	3.1669	1	DM2	1.4	10	DM1	5.4
Control	DM1	NA	1	DM2	3.5	10	DM1	0.2
Control	DM1	0.8588	1	DM2	9.6	10	DM2	0.38
Control	DM1	NA	1	IM1	0.22	10	DM2	3.4
Control	DM1	0.07	1	IM1	0.43	10	DM2	1.1
Control	DM2	NA	1	IM1	21	10	DM2	5.2
Control	DM2	3.1669	1	IM1	4.3	10	DM2	0.23
Control	DM2	NA	1	IM2	0.38	10	IM1	0.44
Control	DM2	0.8588	1	IM2	2.4	10	IM1	1.2
Control	DM2	NA	1	IM2	3.6	10	IM1	0.76
Control	DM2	0.07	1	IM2	5.6	10	IM1	14
Control	IM1	1.7666	1	IL1	0.36	10	IM1	0.14
Control	IM1	NA	1	IL1	0.58	10	IM2	0.74
Control	IM1	0.1189	1	IL1	3.3	10	IM2	1.9
Control	IM1	NA	1	IL1	10	10	IM2	1.1
Control	IM1	0.19	1	IL2	0.45	10	IM2	16
Control	IM1	NA	1	IL2	2.7	10	IM2	0.3
Control	IM2	1.7666	1	IL2	3.9	10	IL1	0.64
Control	IM2	NA	1	IL2	14	10	IL1	3.6
Control	IM2	0.1189				10	IL1	1.6
Control	IM2	NA				10	IL1	1.73
Control	IM2	0.19				10	IL1	0.18
Control	IM2	NA				10	IL2	0.69
Control	IL1	NA				10	IL2	0.72
Control	IL1	0.3392				10	IL2	1.4
Control	IL1	NA				10	IL2	1.38
Control	IL1	0.0816				10	IL2	0.38
Control	IL1	NA
Control	IL1	0
Control	IL2	NA
Control	IL2	0.3392
Control	IL2	NA
Control	IL2	0.0816
Control	IL2	NA
Control	IL2	0
