# Supplementary material for: Efficacy of interleukin 10 gene hydrofection in pig liver vascular isolated ‘in vivo’ by surgical procedure with interest in liver transplantation
Source: PLoS One. 2019 Nov 5;14(11):e0224568. doi: 10.1371/journal.pone.0224568 (PMC6830756; doi:10.1371/journal.pone.0224568)
Supplement: S3 Table — Tissue levels of protein are expressed as copy number per cell according to normalized values of an average mammalian cell (500 pg of protein). Data from pig samples shown correspond to different liver areas: RL (right lateral), RM (right medial), LM (left medial), LL (left lateral). 1 means proximal and 2 means distal. NA: non detected. (XLSX) [file pone.0224568.s003.xlsx]

## Sheet: PROTEIN
S3 Table. Raw human IL10 protein translation data (molecule/cell)
Group	Zone	Value	Group	Zone	Value	Group	Zone	Value
Control	DL1	0	1	DL1	130	10	DL1	70
Control	DL1	NA	1	DL1	58	10	DL1	220
Control	DL1	0	1	DL1	34	10	DL1	86
Control	DL1	NA	1	DL1	89	10	DL1	22
Control	DL1	0	1	DL2	0	10	DL1	26
Control	DL1	NA	1	DL2	170	10	DL2	110
Control	DL2	0	1	DL2	100	10	DL2	190
Control	DL2	NA	1	DL2	12	10	DL2	0
Control	DL2	0	1	DM1	19	10	DL2	21
Control	DL2	NA	1	DM1	53	10	DL2	35
Control	DL2	0	1	DM1	28	10	DM1	93
Control	DL2	NA	1	DM1	280	10	DM1	120
Control	DM1	NA	1	DM2	0	10	DM1	12
Control	DM1	0	1	DM2	83	10	DM1	43
Control	DM1	NA	1	DM2	0	10	DM1	110
Control	DM1	0	1	DM2	220	10	DM2	110
Control	DM1	NA	1	IM1	1.2	10	DM2	1200
Control	DM1	0	1	IM1	2.6	10	DM2	31
Control	DM2	NA	1	IM1	51	10	DM2	22
Control	DM2	0	1	IM1	140	10	DM2	210
Control	DM2	NA	1	IM2	2.1	10	IM1	160
Control	DM2	0	1	IM2	41	10	IM1	98
Control	DM2	NA	1	IM2	100	10	IM1	100
Control	DM2	0	1	IM2	8.4	10	IM1	0
Control	IM1	0	1	IL1	1.3	10	IM1	110
Control	IM1	NA	1	IL1	0	10	IM2	300
Control	IM1	0	1	IL1	97	10	IM2	75
Control	IM1	NA	1	IL1	13	10	IM2	0
Control	IM1	0	1	IL2	0	10	IM2	130
Control	IM1	NA	1	IL2	0	10	IM2	45
Control	IM2	0	1	IL2	97	10	IL1	240
Control	IM2	NA	1	IL2	190	10	IL1	110
Control	IM2	0				10	IL1	0
Control	IM2	NA				10	IL1	43
Control	IM2	0				10	IL1	86
Control	IM2	NA				10	IL2	190
Control	IL1	NA				10	IL2	900
Control	IL1	0				10	IL2	56
Control	IL1	NA				10	IL2	0
Control	IL1	0				10	IL2	39
Control	IL1	NA
Control	IL1	0
Control	IL2	NA
Control	IL2	0
Control	IL2	NA
Control	IL2	0
Control	IL2	NA
Control	IL2	0
