# Supplementary material for: Efficacy of interleukin 10 gene hydrofection in pig liver vascular isolated ‘in vivo’ by surgical procedure with interest in liver transplantation
Source: PLoS One. 2019 Nov 5;14(11):e0224568. doi: 10.1371/journal.pone.0224568 (PMC6830756; doi:10.1371/journal.pone.0224568)
Supplement: S4 Table — Plasma levels of hIL10 protein are expressed as concentration units (pg/ml). NA: non detected. (XLSX) [file pone.0224568.s004.xlsx]

## Sheet: Plasma protein
S4 Table. Raw human IL10 protein exportation to peripheral blood data (pg/ml)
Group	Sample	Value	Group	Sample	Value	Group	Sample	Value
Control	d0 h0	0	1	d0 h0	0	10	d0 h0	9.59
Control	d0 h0	0	1	d0 h0	0	10	d0 h0	12.398
Control	d0 h0	0	1	d0 h0	4	10	d0 h0	54.5
Control	d0 h0	0	1	d0 h0	0	10	d0 h0	1.33
Control	d0 h0	0	1	d0 h1	0	10	d0 h0	24.67
Control	d0 h0	0	1	d0 h1	4.33	10	d0 h1	7.67
Control	d0 h1	0	1	d0 h1	0	10	d0 h1	10.3674
Control	d0 h1	0	1	d0 h1	0	10	d0 h1	157.33
Control	d0 h1	0	1	d1	0	10	d0 h1	0
Control	d0 h1	0	1	d1	0	10	d0 h1	0
Control	d0 h1	0	1	d1	29	10	d1	15.8
Control	d0 h1	0	1	d1	2.67	10	d1	21.1122
Control	d1	0	1	d2	NA	10	d1	0
Control	d1	0	1	d2	NA	10	d1	361
Control	d1	0	1	d2	NA	10	d1	0
Control	d1	0	1	d2	NA	10	d2	30.39
Control	d1	0	1	d4	NA	10	d2	12.6122
Control	d1	0	1	d4	NA	10	d2	335.67
Control	d2	0	1	d4	NA	10	d2	131.67
Control	d2	0	1	d4	NA	10	d2	39
Control	d2	0	1	d7	NA	10	d4	5.64
Control	d2	0	1	d7	NA	10	d4	8.56123
Control	d2	0	1	d7	NA	10	d4	130.5
Control	d2	0	1	d7	NA	10	d4	0
Control	d4	0	1	d10	NA	10	d4	134.67
Control	d4	0	1	d10	NA	10	d7	8.93
Control	d4	0	1	d10	NA	10	d7	11.7857
Control	d4	0	1	d10	NA	10	d7	0
Control	d4	0				10	d7	0
Control	d4	0				10	d7	240.5
Control	d7	0				10	d10	12.71
Control	d7	0				10	d10	10.2857
Control	d7	0				10	d10	0
Control	d7	0				10	d10	0
Control	d7	0				10	d10	132
Control	d7	0
Control	d10	0
Control	d10	0
Control	d10	0
Control	d10	0
Control	d10	0
Control	d10	0
