# Supplementary material for: Efficacy of interleukin 10 gene hydrofection in pig liver vascular isolated ‘in vivo’ by surgical procedure with interest in liver transplantation
Source: PLoS One. 2019 Nov 5;14(11):e0224568. doi: 10.1371/journal.pone.0224568 (PMC6830756; doi:10.1371/journal.pone.0224568)
Supplement: S5 Table — This corresponds to the interleukin 10 protein/DNA copies ratio per cell. Data from pig samples shown correspond to different liver areas: RL (right lateral), RM (right medial), LM (left medial), LL (left lateral). 1 means proximal and 2 means distal. NA: non detected. (XLSX) [file pone.0224568.s005.xlsx]

## Sheet: Gene Expression Efficacy
S5 Table. Raw data values of gene expression efficacy, expressed as human interleukin 10 protein/DNA copies ratio per cell.
		Gene			Gene			Gene
		Expression			Expression			Expression
Group	Zone	Efficacy	Group	Zone	Efficacy	Group	Zone	Efficacy
Control	DL1	0	1	DL1	1000	10	DL1	89743.6
Control	DL1		1	DL1	252.174	10	DL1	200000
Control	DL1	0	1	DL1	77.2727	10	DL1	78181.8
Control	DL1		1	DL1	16181.8	10	DL1	12941.2
Control	DL1	0	1	DL2	0	10	DL1	17.3333
Control	DL1		1	DL2	77.2727	10	DL2	91666.7
Control	DL2	0	1	DL2	14.7059	10	DL2	126667
Control	DL2		1	DL2	631.579	10	DL2	0
Control	DL2	0	1	DM1	678.571	10	DL2	600
Control	DL2		1	DM1	230.435	10	DL2	61.4035
Control	DL2	0	1	DM1	71.7949	10	DM1	221429
Control	DL2		1	DM1	0	10	DM1	92307.7
Control	DM1		1	DM2	0	10	DM1	12000
Control	DM1	0	1	DM2	10.9211	10	DM1	5119.05
Control	DM1		1	DM2	0	10	DM1	1666.67
Control	DM1	0	1	DM2	3492.06	10	DM2	55000
Control	DM1		1	IM1	14.6341	10	DM2	1250000
Control	DM1	0	1	IM1	6.5	10	DM2	238.462
Control	DM2		1	IM1	42.5	10	DM2	70967.7
Control	DM2	0	1	IM1	26923.1	10	DM2	2763.16
Control	DM2		1	IM2	0.84	10	IM1	2807.02
Control	DM2	0	1	IM2	2411.76	10	IM1	6533.33
Control	DM2		1	IM2	9.09091	10	IM1	3846.15
Control	DM2	0	1	IM2	381.818	10	IM1	0
Control	IM1	0	1	IL1	13.9785	10	IM1	1506.85
Control	IM1		1	IL1	0	10	IM2	11111.1
Control	IM1	0	1	IL1	440.909	10	IM2	2678.57
Control	IM1		1	IL1	185.714	10	IM2	0
Control	IM1	0	1	IL2	0	10	IM2	5200
Control	IM1		1	IL2	0	10	IM2	NA
Control	IM2	0	1	IL2	1347.22	10	IL1	9230.77
Control	IM2		1	IL2	904.762	10	IL1	1428.57
Control	IM2	0				10	IL1	0
Control	IM2					10	IL1	138710
Control	IM2	0				10	IL1	130.303
Control	IM2					10	IL2	2467.53
Control	IL1					10	IL2	69230.8
Control	IL1	0				10	IL2	3111.11
Control	IL1					10	IL2	0
Control	IL1	0				10	IL2	3545.45
Control	IL1
Control	IL1	0
Control	IL2
Control	IL2	0
Control	IL2
Control	IL2	0
Control	IL2
Control	IL2	0
